# Supplementary material for: Filming ultrafast roaming-mediated isomerization of bismuth triiodide in solution
Source: Nat Commun. 2021 Aug 5;12:4732. doi: 10.1038/s41467-021-25070-z (PMC8342516; doi:10.1038/s41467-021-25070-z)
Supplement: Supplementary file 4 — Supplementart Data1 [file 41467_2021_25070_MOESM4_ESM.xlsx]

## Sheet: Sheet1
A1	A2	A3	A4	A5	A6
(τa, τb, τc) = (τ2, τ3, τ4)	(τa, τb, τc) = (τ2, τ4, τ3)	(τa, τb, τc) = (τ3, τ2, τ4)	(τa, τb, τc) = (τ3, τ4, τ2)	(τa, τb, τc) = (τ4, τ2, τ3)	(τa, τb, τc) = (τ4, τ3, τ2)
1.087	1.106	1	1.04	1.012	1.036
A7	A8	A9	A10	A11	A12
(τa, τb, τc) = (τ1, τ3, τ4)	(τa, τb, τc) = (τ1, τ4, τ3)	(τa, τb, τc) = (τ3, τ1, τ4)	(τa, τb, τc) = (τ3, τ4, τ1)	(τa, τb, τc) = (τ4, τ1, τ3)	(τa, τb, τc) = (τ4, τ3, τ1)
1.123	1.137	1.224	1.24	1.209	1.208
A13	A14	A15	A16	A17	A18
(τa, τb, τc) = (τ1, τ2, τ4)	(τa, τb, τc) = (τ1, τ4, τ2)	(τa, τb, τc) = (τ2, τ1, τ4)	(τa, τb, τc) = (τ2, τ4, τ1)	(τa, τb, τc) = (τ4, τ1, τ2)	(τa, τb, τc) = (τ4, τ2, τ1)
1.041	1.08	1.341	1.312	1.676	1.309
A19	A20	A21	A22	A23	A24
(τa, τb, τc) = (τ1, τ2, τ3)	(τa, τb, τc) = (τ1, τ3, τ2)	(τa, τb, τc) = (τ2, τ1, τ3)	(τa, τb, τc) = (τ2, τ3, τ1)	(τa, τb, τc) = (τ3, τ1, τ2)	(τa, τb, τc) = (τ3, τ2, τ1)
1.045	1.071	1.303	1.283	1.643	1.313
B1	B2	B3	B4	B5	B6
(τa, τb, τc) = (τ2, τ3, τ4)	(τa, τb, τc) = (τ2, τ4, τ3)	(τa, τb, τc) = (τ3, τ2, τ4)	(τa, τb, τc) = (τ3, τ4, τ2)	(τa, τb, τc) = (τ4, τ2, τ3)	(τa, τb, τc) = (τ4, τ3, τ2)
1.03	1.05	1.08	1.023	1.111	1.041
B7	B8	B9	B10	B11	B12
(τa, τb, τc) = (τ1, τ3, τ4)	(τa, τb, τc) = (τ1, τ4, τ3)	(τa, τb, τc) = (τ3, τ1, τ4)	(τa, τb, τc) = (τ3, τ4, τ1)	(τa, τb, τc) = (τ4, τ1, τ3)	(τa, τb, τc) = (τ4, τ3, τ1)
2.074	2.122	1.125	1.199	1.146	1.235
B13	B14	B15	B16	B17	B18
(τa, τb, τc) = (τ1, τ2, τ4)	(τa, τb, τc) = (τ1, τ4, τ2)	(τa, τb, τc) = (τ2, τ1, τ4)	(τa, τb, τc) = (τ2, τ4, τ1)	(τa, τb, τc) = (τ4, τ1, τ2)	(τa, τb, τc) = (τ4, τ2, τ1)
1.944	2.408	1.045	1.3	1.123	1.303
B19	B20	B21	B22	B23	B24
(τa, τb, τc) = (τ1, τ2, τ3)	(τa, τb, τc) = (τ1, τ3, τ2)	(τa, τb, τc) = (τ2, τ1, τ3)	(τa, τb, τc) = (τ2, τ3, τ1)	(τa, τb, τc) = (τ3, τ1, τ2)	(τa, τb, τc) = (τ3, τ2, τ1)
1.954	2.378	1.054	1.299	1.109	1.266
C1	C2	C3	C4	C5	C6
(τa, τb, τc) = (τ2, τ3, τ4)	(τa, τb, τc) = (τ2, τ4, τ3)	(τa, τb, τc) = (τ3, τ2, τ4)	(τa, τb, τc) = (τ3, τ4, τ2)	(τa, τb, τc) = (τ4, τ2, τ3)	(τa, τb, τc) = (τ4, τ3, τ2)
1.2	1.283	1.219	1.283	1.216	1.203
C7	C8	C9	C10	C11	C12
(τa, τb, τc) = (τ1, τ3, τ4)	(τa, τb, τc) = (τ1, τ4, τ3)	(τa, τb, τc) = (τ3, τ1, τ4)	(τa, τb, τc) = (τ3, τ4, τ1)	(τa, τb, τc) = (τ4, τ1, τ3)	(τa, τb, τc) = (τ4, τ3, τ1)
1.321	1.41	2.971	1.41	2.968	1.321
C13	C14	C15	C16	C17	C18
(τa, τb, τc) = (τ1, τ2, τ4)	(τa, τb, τc) = (τ1, τ4, τ2)	(τa, τb, τc) = (τ2, τ1, τ4)	(τa, τb, τc) = (τ2, τ4, τ1)	(τa, τb, τc) = (τ4, τ1, τ2)	(τa, τb, τc) = (τ4, τ2, τ1)
1.292	1.505	2.918	1.502	2.933	1.266
C19	C20	C21	C22	C23	C24
(τa, τb, τc) = (τ1, τ2, τ3)	(τa, τb, τc) = (τ1, τ3, τ2)	(τa, τb, τc) = (τ2, τ1, τ3)	(τa, τb, τc) = (τ2, τ3, τ1)	(τa, τb, τc) = (τ3, τ1, τ2)	(τa, τb, τc) = (τ3, τ2, τ1)
1.295	1.416	2.911	1.409	2.929	1.269
D1	D2	D3	D4	D5	D6
(τa, τb, τc) = (τ2, τ3, τ4)	(τa, τb, τc) = (τ2, τ4, τ3)	(τa, τb, τc) = (τ3, τ2, τ4)	(τa, τb, τc) = (τ3, τ4, τ2)	(τa, τb, τc) = (τ4, τ2, τ3)	(τa, τb, τc) = (τ4, τ3, τ2)
1.88	1.794	2.271	1.794	2.272	1.88
D7	D8	D9	D10	D11	D12
(τa, τb, τc) = (τ1, τ3, τ4)	(τa, τb, τc) = (τ1, τ4, τ3)	(τa, τb, τc) = (τ3, τ1, τ4)	(τa, τb, τc) = (τ3, τ4, τ1)	(τa, τb, τc) = (τ4, τ1, τ3)	(τa, τb, τc) = (τ4, τ3, τ1)
1.825	1.727	3.442	1.727	3.442	1.825
D13	D14	D15	D16	D17	D18
(τa, τb, τc) = (τ1, τ2, τ4)	(τa, τb, τc) = (τ1, τ4, τ2)	(τa, τb, τc) = (τ2, τ1, τ4)	(τa, τb, τc) = (τ2, τ4, τ1)	(τa, τb, τc) = (τ4, τ1, τ2)	(τa, τb, τc) = (τ4, τ2, τ1)
2.24	1.722	3.436	1.722	3.436	2.24
D19	D20	D21	D22	D23	D24
(τa, τb, τc) = (τ1, τ2, τ3)	(τa, τb, τc) = (τ1, τ3, τ2)	(τa, τb, τc) = (τ2, τ1, τ3)	(τa, τb, τc) = (τ2, τ3, τ1)	(τa, τb, τc) = (τ3, τ1, τ2)	(τa, τb, τc) = (τ3, τ2, τ1)
2.236	1.816	3.431	1.816	3.447	2.236
E1	E2	E3	E4	E5	E6
(τa, τb, τc) = (τ2, τ3, τ4)	(τa, τb, τc) = (τ2, τ4, τ3)	(τa, τb, τc) = (τ3, τ2, τ4)	(τa, τb, τc) = (τ3, τ4, τ2)	(τa, τb, τc) = (τ4, τ2, τ3)	(τa, τb, τc) = (τ4, τ3, τ2)
1.611	1.496	1.415	1.024	1.249	1.041
E7	E8	E9	E10	E11	E12
(τa, τb, τc) = (τ1, τ3, τ4)	(τa, τb, τc) = (τ1, τ4, τ3)	(τa, τb, τc) = (τ3, τ1, τ4)	(τa, τb, τc) = (τ3, τ4, τ1)	(τa, τb, τc) = (τ4, τ1, τ3)	(τa, τb, τc) = (τ4, τ3, τ1)
6.059	4.667	1.422	1.67	1.261	1.702
E13	E14	E15	E16	E17	E18
(τa, τb, τc) = (τ1, τ2, τ4)	(τa, τb, τc) = (τ1, τ4, τ2)	(τa, τb, τc) = (τ2, τ1, τ4)	(τa, τb, τc) = (τ2, τ4, τ1)	(τa, τb, τc) = (τ4, τ1, τ2)	(τa, τb, τc) = (τ4, τ2, τ1)
3.233	2.106	1.706	1.663	1.122	1.791
E19	E20	E21	E22	E23	E24
(τa, τb, τc) = (τ1, τ2, τ3)	(τa, τb, τc) = (τ1, τ3, τ2)	(τa, τb, τc) = (τ2, τ1, τ3)	(τa, τb, τc) = (τ2, τ3, τ1)	(τa, τb, τc) = (τ3, τ1, τ2)	(τa, τb, τc) = (τ3, τ2, τ1)
2.446	2.661	1.695	1.666	1.105	1.758
F1	F2	F3	F4	F5	F6
(τa, τb, τc) = (τ2, τ3, τ4)	(τa, τb, τc) = (τ2, τ4, τ3)	(τa, τb, τc) = (τ3, τ2, τ4)	(τa, τb, τc) = (τ3, τ4, τ2)	(τa, τb, τc) = (τ4, τ2, τ3)	(τa, τb, τc) = (τ4, τ3, τ2)
1.2	1.283	1.219	1.283	1.216	1.202
F7	F8	F9	F10	F11	F12
(τa, τb, τc) = (τ1, τ3, τ4)	(τa, τb, τc) = (τ1, τ4, τ3)	(τa, τb, τc) = (τ3, τ1, τ4)	(τa, τb, τc) = (τ3, τ4, τ1)	(τa, τb, τc) = (τ4, τ1, τ3)	(τa, τb, τc) = (τ4, τ3, τ1)
1.854	1.411	2.909	1.41	2.888	1.322
F13	F14	F15	F16	F17	F18
(τa, τb, τc) = (τ1, τ2, τ4)	(τa, τb, τc) = (τ1, τ4, τ2)	(τa, τb, τc) = (τ2, τ1, τ4)	(τa, τb, τc) = (τ2, τ4, τ1)	(τa, τb, τc) = (τ4, τ1, τ2)	(τa, τb, τc) = (τ4, τ2, τ1)
1.311	1.505	2.919	1.502	2.858	1.266
F19	F20	F21	F22	F23	F24
(τa, τb, τc) = (τ1, τ2, τ3)	(τa, τb, τc) = (τ1, τ3, τ2)	(τa, τb, τc) = (τ2, τ1, τ3)	(τa, τb, τc) = (τ2, τ3, τ1)	(τa, τb, τc) = (τ3, τ1, τ2)	(τa, τb, τc) = (τ3, τ2, τ1)
1.523	1.416	2.912	1.409	2.873	1.269
G1	G2	G3	G4	G5	G6
(τa, τb, τc) = (τ2, τ3, τ4)	(τa, τb, τc) = (τ2, τ4, τ3)	(τa, τb, τc) = (τ3, τ2, τ4)	(τa, τb, τc) = (τ3, τ4, τ2)	(τa, τb, τc) = (τ4, τ2, τ3)	(τa, τb, τc) = (τ4, τ3, τ2)
1.415	1.258	1.426	1.032	1.258	1.043
G7	G8	G9	G10	G11	G12
(τa, τb, τc) = (τ1, τ3, τ4)	(τa, τb, τc) = (τ1, τ4, τ3)	(τa, τb, τc) = (τ3, τ1, τ4)	(τa, τb, τc) = (τ3, τ4, τ1)	(τa, τb, τc) = (τ4, τ1, τ3)	(τa, τb, τc) = (τ4, τ3, τ1)
4.936	1.342	1.436	1.67	1.272	1.702
G13	G14	G15	G16	G17	G18
(τa, τb, τc) = (τ1, τ2, τ4)	(τa, τb, τc) = (τ1, τ4, τ2)	(τa, τb, τc) = (τ2, τ1, τ4)	(τa, τb, τc) = (τ2, τ4, τ1)	(τa, τb, τc) = (τ4, τ1, τ2)	(τa, τb, τc) = (τ4, τ2, τ1)
1.984	1.429	1.69	1.664	1.079	1.794
G19	G20	G21	G22	G23	G24
(τa, τb, τc) = (τ1, τ2, τ3)	(τa, τb, τc) = (τ1, τ3, τ2)	(τa, τb, τc) = (τ2, τ1, τ3)	(τa, τb, τc) = (τ2, τ3, τ1)	(τa, τb, τc) = (τ3, τ1, τ2)	(τa, τb, τc) = (τ3, τ2, τ1)
2.435	1.325	1.466	1.669	1.072	1.764
H1	H2	H3	H4	H5	H6
(τa, τb, τc) = (τ2, τ3, τ4)	(τa, τb, τc) = (τ2, τ4, τ3)	(τa, τb, τc) = (τ3, τ2, τ4)	(τa, τb, τc) = (τ3, τ4, τ2)	(τa, τb, τc) = (τ4, τ2, τ3)	(τa, τb, τc) = (τ4, τ3, τ2)
1.283	1.03	1.283	1.23	1.203	1.23
H7	H8	H9	H10	H11	H12
(τa, τb, τc) = (τ1, τ3, τ4)	(τa, τb, τc) = (τ1, τ4, τ3)	(τa, τb, τc) = (τ3, τ1, τ4)	(τa, τb, τc) = (τ3, τ4, τ1)	(τa, τb, τc) = (τ4, τ1, τ3)	(τa, τb, τc) = (τ4, τ3, τ1)
1.41	1.323	1.413	2.909	1.323	2.888
H13	H14	H15	H16	H17	H18
(τa, τb, τc) = (τ1, τ2, τ4)	(τa, τb, τc) = (τ1, τ4, τ2)	(τa, τb, τc) = (τ2, τ1, τ4)	(τa, τb, τc) = (τ2, τ4, τ1)	(τa, τb, τc) = (τ4, τ1, τ2)	(τa, τb, τc) = (τ4, τ2, τ1)
1.505	1.316	1.505	2.92	1.316	2.858
H19	H20	H21	H22	H23	H24
(τa, τb, τc) = (τ1, τ2, τ3)	(τa, τb, τc) = (τ1, τ3, τ2)	(τa, τb, τc) = (τ2, τ1, τ3)	(τa, τb, τc) = (τ2, τ3, τ1)	(τa, τb, τc) = (τ3, τ1, τ2)	(τa, τb, τc) = (τ3, τ2, τ1)
1.418	1.32	1.418	2.912	1.295	2.873
I1	I2	I3	I4	I5	I6
(τa, τb, τc) = (τ2, τ3, τ4)	(τa, τb, τc) = (τ2, τ4, τ3)	(τa, τb, τc) = (τ3, τ2, τ4)	(τa, τb, τc) = (τ3, τ4, τ2)	(τa, τb, τc) = (τ4, τ2, τ3)	(τa, τb, τc) = (τ4, τ3, τ2)
1.199	1.283	1.083	1.285	1.09	1.209
I7	I8	I9	I10	I11	I12
(τa, τb, τc) = (τ1, τ3, τ4)	(τa, τb, τc) = (τ1, τ4, τ3)	(τa, τb, τc) = (τ3, τ1, τ4)	(τa, τb, τc) = (τ3, τ4, τ1)	(τa, τb, τc) = (τ4, τ1, τ3)	(τa, τb, τc) = (τ4, τ3, τ1)
1.247	1.324	2.777	1.327	2.301	1.256
I13	I14	I15	I16	I17	I18
(τa, τb, τc) = (τ1, τ2, τ4)	(τa, τb, τc) = (τ1, τ4, τ2)	(τa, τb, τc) = (τ2, τ1, τ4)	(τa, τb, τc) = (τ2, τ4, τ1)	(τa, τb, τc) = (τ4, τ1, τ2)	(τa, τb, τc) = (τ4, τ2, τ1)
1.138	1.412	1.94	1.41	2.368	1.122
I19	I20	I21	I22	I23	I24
(τa, τb, τc) = (τ1, τ2, τ3)	(τa, τb, τc) = (τ1, τ3, τ2)	(τa, τb, τc) = (τ2, τ1, τ3)	(τa, τb, τc) = (τ2, τ3, τ1)	(τa, τb, τc) = (τ3, τ1, τ2)	(τa, τb, τc) = (τ3, τ2, τ1)
1.143	1.347	2.262	1.342	2.436	1.409
J1	J2	J3	J4	J5	J6
(τa, τb, τc) = (τ2, τ3, τ4)	(τa, τb, τc) = (τ2, τ4, τ3)	(τa, τb, τc) = (τ3, τ2, τ4)	(τa, τb, τc) = (τ3, τ4, τ2)	(τa, τb, τc) = (τ4, τ2, τ3)	(τa, τb, τc) = (τ4, τ3, τ2)
1.709	1.423	2.127	1.391	1.886	1.361
J7	J8	J9	J10	J11	J12
(τa, τb, τc) = (τ1, τ3, τ4)	(τa, τb, τc) = (τ1, τ4, τ3)	(τa, τb, τc) = (τ3, τ1, τ4)	(τa, τb, τc) = (τ3, τ4, τ1)	(τa, τb, τc) = (τ4, τ1, τ3)	(τa, τb, τc) = (τ4, τ3, τ1)
1.66	1.383	3.356	3.527	3.244	3.481
J13	J14	J15	J16	J17	J18
(τa, τb, τc) = (τ1, τ2, τ4)	(τa, τb, τc) = (τ1, τ4, τ2)	(τa, τb, τc) = (τ2, τ1, τ4)	(τa, τb, τc) = (τ2, τ4, τ1)	(τa, τb, τc) = (τ4, τ1, τ2)	(τa, τb, τc) = (τ4, τ2, τ1)
2.09	1.416	3.327	3.575	3.042	3.15
J19	J20	J21	J22	J23	J24
(τa, τb, τc) = (τ1, τ2, τ3)	(τa, τb, τc) = (τ1, τ3, τ2)	(τa, τb, τc) = (τ2, τ1, τ3)	(τa, τb, τc) = (τ2, τ3, τ1)	(τa, τb, τc) = (τ3, τ1, τ2)	(τa, τb, τc) = (τ3, τ2, τ1)
1.848	1.379	4.101	3.53	3.909	3.161
K1	K2	K3	K4	K5	K6
(τa, τb, τc) = (τ2, τ3, τ4)	(τa, τb, τc) = (τ2, τ4, τ3)	(τa, τb, τc) = (τ3, τ2, τ4)	(τa, τb, τc) = (τ3, τ4, τ2)	(τa, τb, τc) = (τ4, τ2, τ3)	(τa, τb, τc) = (τ4, τ3, τ2)
1.166	1.248	1.006	1.322	1.015	1.148
K7	K8	K9	K10	K11	K12
(τa, τb, τc) = (τ1, τ3, τ4)	(τa, τb, τc) = (τ1, τ4, τ3)	(τa, τb, τc) = (τ3, τ1, τ4)	(τa, τb, τc) = (τ3, τ4, τ1)	(τa, τb, τc) = (τ4, τ1, τ3)	(τa, τb, τc) = (τ4, τ3, τ1)
1.236	1.315	1.442	1.384	1.476	2.075
K13	K14	K15	K16	K17	K18
(τa, τb, τc) = (τ1, τ2, τ4)	(τa, τb, τc) = (τ1, τ4, τ2)	(τa, τb, τc) = (τ2, τ1, τ4)	(τa, τb, τc) = (τ2, τ4, τ1)	(τa, τb, τc) = (τ4, τ1, τ2)	(τa, τb, τc) = (τ4, τ2, τ1)
1.06	1.379	1.466	1.48	2.285	1.31
K19	K20	K21	K22	K23	K24
(τa, τb, τc) = (τ1, τ2, τ3)	(τa, τb, τc) = (τ1, τ3, τ2)	(τa, τb, τc) = (τ2, τ1, τ3)	(τa, τb, τc) = (τ2, τ3, τ1)	(τa, τb, τc) = (τ3, τ1, τ2)	(τa, τb, τc) = (τ3, τ2, τ1)
1.064	1.299	1.457	1.433	1.802	1.462
