# Supplementary material for: Filming ultrafast roaming-mediated isomerization of bismuth triiodide in solution
Source: Nat Commun. 2021 Aug 5;12:4732. doi: 10.1038/s41467-021-25070-z (PMC8342516; doi:10.1038/s41467-021-25070-z)
Supplement: Supplementary file 5 — Supplementart Data2 [file 41467_2021_25070_MOESM5_ESM.xlsx]

## Sheet: Sheet1
Model	Bi-I distance (Å)	I-Bi-I angle (°)	I-I distance (Å)	Bi-I-I angle (°)	dihedral angle (°)
A1	2.7863	99.7137	3.5168	82.7593	60.2705
A2	2.7884	99.0912	3.5289	83.0556	59.8176
A3	2.7864	99.0119	3.4999	83.6608	59.3578
A4	2.7854	100.281	3.5187	82.6031	59.7373
A5	2.7863	98.9281	3.5003	83.7275	59.2617
A6	2.7844	100.567	3.5098	82.705	59.3017
A7	2.7889	98.8569	3.4814	83.8947	59.3403
A8	2.79	98.7351	3.488	83.876	59.2697
A9	2.7909	98.6586	3.4824	84.15	58.9947
A10	2.7723	104.303	3.4056	83.6976	53.7902
A11	2.7906	98.6418	3.4816	84.1537	58.9933
A12	2.7727	97.7556	3.4035	83.7421	66.0631
A13	2.7932	98.7693	3.4881	83.8686	59.3265
A14	2.7965	98.5909	3.5026	83.6277	59.5034
A15	2.7958	98.6207	3.5044	83.7861	59.2688
A16	2.7711	104.558	3.3775	84.0224	53.4101
A17	2.7941	98.5161	3.4952	83.9371	59.1568
A18	2.7724	104.435	3.3832	84.0569	53.4111
A19	2.7943	98.7128	3.4916	83.8401	59.3369
A20	2.7959	98.613	3.4969	83.7218	59.4449
A21	2.7974	98.5741	3.5099	83.6899	59.3489
A22	2.7715	104.502	3.3753	84.0493	53.5258
A23	2.7954	98.4968	3.4984	83.8784	59.212
A24	2.7723	97.7952	3.381	84.0782	66.1076
B1	2.786	98.8894	3.4891	83.9619	59.0883
B2	2.7854	98.8865	3.4852	84.0404	59.0236
B3	2.7873	99.5933	3.5225	82.7289	60.3153
B4	2.7856	99.6148	3.5137	82.8903	60.1884
B5	2.7878	99.1346	3.529	83.0281	59.8419
B6	2.7866	99.3936	3.5232	82.9209	60.0403
B7	2.8381	97.8007	3.8042	78.8406	62.3966
B8	2.8414	97.6798	3.8357	78.2964	62.7038
B9	2.789	98.8495	3.4818	83.9015	59.3003
B10	2.772	104.625	3.3991	83.7723	53.2509
B11	2.7886	98.7603	3.4811	83.9896	59.1847
B12	2.7721	104.565	3.4036	83.7038	53.3876
B13	2.8367	97.8714	3.7872	79.1435	62.2234
B14	2.8484	97.3105	3.919	76.8197	63.4987
B15	2.7949	98.6789	3.4958	83.7825	59.3664
B16	2.7715	104.826	3.377	84.1204	52.7646
B17	2.7901	98.6999	3.4683	84.1945	59.0977
B18	2.7712	104.886	3.3754	84.0987	52.6311
B19	2.8398	97.7673	3.8148	78.6759	62.4904
B20	2.8486	97.2997	3.9205	76.7943	63.514
B21	2.7953	98.6533	3.4959	83.7917	59.3581
B22	2.7713	97.5668	3.374	84.1613	66.6914
B23	2.7909	98.7072	3.4693	84.1673	59.1314
B24	2.7714	104.967	3.3714	84.1666	52.4286
C1	2.7766	105.133	3.4865	82.2978	53.875
C2	2.7768	105.195	3.496	82.1344	53.9486
C3	2.776	104.351	3.4535	82.9965	54.2593
C4	2.7768	105.19	3.4961	82.1334	53.9584
C5	2.776	104.42	3.454	82.9782	54.1788
C6	2.7765	104.935	3.4852	82.351	54.0715
C7	2.7655	106.408	3.3548	84.2274	50.4099
C8	2.7648	106.499	3.3552	84.1986	50.3132
C9	2.7862	98.9021	3.4693	84.456	58.6889
C10	2.7649	106.49	3.3556	84.1912	50.3351
C11	2.7862	98.894	3.47	84.4467	58.6934
C12	2.7661	106.397	3.3563	84.214	50.4044
C13	2.7674	106.335	3.339	84.5933	50.0876
C14	2.7639	106.877	3.3251	84.5868	49.5415
C15	2.7866	99.0509	3.4722	84.2647	58.916
C16	2.7629	96.9354	3.3097	84.8794	69.1038
C17	2.7863	98.891	3.4679	84.4807	58.6794
C18	2.7699	106.032	3.3537	84.3932	50.6534
C19	2.767	106.425	3.3335	84.6747	49.8802
C20	2.7643	106.867	3.3209	84.7469	49.1728
C21	2.7866	99.0543	3.4715	84.2819	58.8832
C22	2.7642	107.061	3.3122	84.728	49.3461
C23	2.7862	98.9023	3.4654	84.5194	58.655
C24	2.7686	106.218	3.3403	84.6008	50.1915
D1	2.8138	97.7403	3.5648	82.5176	60.3717
D2	2.8084	97.9473	3.5542	82.7468	60.1455
D3	2.8463	96.4643	3.6564	80.6391	61.9269
D4	2.8084	97.948	3.5541	82.7474	60.1481
D5	2.8462	96.4627	3.6563	80.6405	61.9277
D6	2.8138	97.7406	3.5649	82.5175	60.3666
D7	2.8133	97.781	3.5714	82.4189	60.4123
D8	2.8082	97.9659	3.556	82.7212	60.1517
D9	2.85	96.0302	3.6077	81.4511	61.5393
D10	2.8081	97.9679	3.5558	82.7237	60.1524
D11	2.85	96.0301	3.6076	81.4507	61.5418
D12	2.8133	97.781	3.5714	82.4189	60.4122
D13	2.8443	96.5521	3.6572	80.6507	61.8867
D14	2.8082	97.9339	3.5437	82.9213	60.0468
D15	2.85	96.0248	3.6091	81.4239	-61.5563
D16	2.8081	97.9352	3.5435	82.9244	60.0464
D17	2.85	96.0263	3.6091	81.423	61.5558
D18	2.8443	96.5511	3.6573	80.6496	61.8879
D19	2.8444	96.5471	3.6565	80.6618	61.8828
D20	2.8135	97.745	3.5601	82.6005	60.3225
D21	2.85	96.0247	3.6091	81.4219	61.5607
D22	2.8135	97.7457	3.56	82.6028	60.3187
D23	2.85	97.1748	4.2748	57.9962	79.4686
D24	2.8444	96.5483	3.6565	80.6627	61.8818
E1	2.7886	99.371	3.5139	83.2377	59.2211
E2	2.7882	98.4727	3.5113	83.4728	60.0991
E3	2.7877	98.741	3.5191	83.4896	59.3544
E4	2.7849	99.6754	3.5102	82.9014	60.2119
E5	2.7879	98.8233	3.5253	83.3353	59.4839
E6	2.7849	100.499	3.5169	82.6086	59.4226
E7	2.7835	98.51	3.2468	88.4115	56.5114
E8	2.85	95.47	5.7398	75.9086	40.0534
E9	2.7911	98.5726	3.4959	83.8362	59.235
E10	2.7656	107.498	3.3811	83.6712	49.4868
E11	2.7897	98.6397	3.4876	83.9505	59.1693
E12	2.7653	107.585	3.3849	83.5875	49.481
E13	2.8178	102.241	3.5728	79.9869	57.2012
E14	2.7932	99.1839	3.5132	82.2171	62.8357
E15	2.7883	98.9262	3.472	84.0854	59.1387
E16	2.7635	107.175	3.3285	84.6447	48.9775
E17	2.7883	98.8187	3.461	84.2489	59.0917
E18	2.7659	107.742	3.3707	83.8027	48.9739
E19	2.7847	105.479	3.4994	80.2881	58.9639
E20	2.8028	97.4171	3.5486	83.2003	59.3457
E21	2.7747	101.907	3.3521	84.4659	58.0529
E22	2.7632	107.284	3.3238	84.7125	48.7497
E23	2.7887	98.7594	3.458	84.3552	58.9936
E24	2.7659	107.765	3.3647	83.9125	48.8169
F1	2.7766	105.133	3.4865	82.2987	53.8705
F2	2.7768	105.192	3.496	82.134	53.9545
F3	2.776	104.35	3.4536	82.9974	54.2541
F4	2.7768	105.19	3.4961	82.1342	53.9548
F5	2.776	104.419	3.454	82.9783	54.1783
F6	2.7768	104.98	3.4867	82.3205	54.0393
F7	2.7777	105.148	3.4626	81.2792	57.556
F8	2.7641	97.245	3.3486	84.2334	68.5119
F9	2.7833	101.032	3.468	82.5304	61.2056
F10	2.7648	106.507	3.3552	84.1973	50.3021
F11	2.7827	101.191	3.4667	82.3726	61.4829
F12	2.7662	106.242	3.36	84.1608	50.7006
F13	2.7711	99.5362	3.3753	83.2167	65.9022
F14	2.7638	106.913	3.3241	84.6432	49.3216
F15	2.7848	100.669	3.4675	83.3098	59.3335
F16	2.7634	107.093	3.3163	84.6783	49.2457
F17	2.7831	101.072	3.4643	82.5186	61.3064
F18	2.7699	106.033	3.3538	84.3943	50.6472
F19	2.7613	107.844	3.2914	84.5835	49.7687
F20	2.7646	106.822	3.3241	84.644	49.5005
F21	2.785	100.123	3.4672	83.3599	60.1756
F22	2.7642	107.06	3.3122	84.728	49.3452
F23	2.7838	100.835	3.4656	82.7239	61.0121
F24	2.7686	106.219	3.3403	84.6012	50.191
G1	2.7912	98.6051	3.5226	83.4564	59.4019
G2	2.788	98.6896	3.4915	83.6801	59.5796
G3	2.787	98.7342	3.5162	83.5545	59.2962
G4	2.7847	100.455	3.5111	82.699	59.4562
G5	2.788	98.8043	3.524	83.3656	59.4618
G6	2.7852	100.823	3.5179	82.5556	58.9755
G7	2.7994	98.4146	3.1914	89.8417	55.5218
G8	2.7956	98.42	3.5117	83.6065	59.4007
G9	2.7901	98.5741	3.4914	83.9332	59.1493
G10	2.7654	107.519	3.3801	83.6847	49.4572
G11	2.7895	98.6312	3.4863	83.9848	59.1366
G12	2.7654	107.575	3.3854	83.5816	49.4943
G13	2.8054	97.649	3.5465	83.319	59.4552
G14	2.7934	99.088	3.5019	83.4821	59.3811
G15	2.7859	98.9217	3.4385	84.7183	58.677
G16	2.7641	107.057	3.3334	84.5727	49.2252
G17	2.7963	98.607	3.5019	83.6312	59.5036
G18	2.7659	107.643	3.3712	83.8015	49.1233
G19	2.8104	97.1953	3.5555	82.9892	59.866
G20	2.7934	98.3508	3.4896	83.6917	60.4611
G21	2.7894	98.927	3.4738	84.1281	58.9165
G22	2.7642	107.019	3.333	84.4233	49.8719
G23	2.7956	98.6006	3.4947	83.7695	59.4043
G24	2.7664	107.625	3.371	83.8388	49.1067
H1	2.7768	105.191	3.496	82.1343	53.9543
H2	2.7765	104.932	3.4853	82.3499	54.0759
H3	2.7768	105.191	3.496	82.1339	53.9549
H4	2.7765	103.95	3.4557	83.0295	54.7453
H5	2.7765	104.935	3.4852	82.3502	54.0748
H6	2.7765	103.948	3.4557	83.0301	54.7469
H7	2.7649	106.493	3.3556	84.1913	50.331
H8	2.7662	106.204	3.3607	84.1478	50.7855
H9	2.7649	106.547	3.3554	84.1918	50.2424
H10	2.7834	102.161	3.4678	82.8199	58.2337
H11	2.7662	106.209	3.3607	84.1495	50.7705
H12	2.7827	101.203	3.4667	82.3662	61.4842
H13	2.7637	97.0274	3.3239	84.6467	68.8498
H14	2.7703	105.15	3.3694	84.1885	52.2689
H15	2.7637	106.908	3.3239	84.6455	49.3211
H16	2.785	97.217	3.4685	84.4267	61.9242
H17	2.7702	105.154	3.3693	84.1885	52.2681
H18	2.7831	101.075	3.4643	82.5141	61.3162
H19	2.765	97.0886	3.3286	84.5994	68.5959
H20	2.7701	105.192	3.3667	84.2213	52.1923
H21	2.7648	96.6556	3.3264	84.8208	68.8655
H22	2.785	100.098	3.4671	83.3557	60.2363
H23	2.767	106.424	3.3336	84.6735	49.8814
H24	2.7838	100.837	3.4654	82.7201	61.029
I1	2.7829	102.552	3.5212	82.1985	57.042
I2	2.7826	102.816	3.5301	82.0173	56.8528
I3	2.7842	99.0801	3.492	83.6616	59.6786
I4	2.7821	102.726	3.527	82.0739	56.9495
I5	2.7865	99.0132	3.504	83.5903	59.3776
I6	2.7827	102.465	3.5193	82.2422	57.1271
I7	2.781	99.946	3.4563	83.2228	60.8647
I8	2.7798	101.147	3.4554	83.3621	58.2589
I9	2.7948	99.9096	3.5727	82.8806	58.6007
I10	2.7806	100.91	3.4596	83.3422	58.5519
I11	2.8159	97.8098	3.5737	82.7115	59.3741
I12	2.7828	100.739	3.4648	83.2679	58.8422
I13	2.785	98.4499	3.4556	84.4124	59.7229
I14	2.7774	100.394	3.4135	83.7458	60.1914
I15	2.8077	97.6565	3.5846	82.667	60.3174
I16	2.7797	98.8102	3.4259	83.914	61.944
I17	2.8094	98.4698	3.5583	82.5414	59.4364
I18	2.7893	100.812	3.4761	83.6577	56.7947
I19	2.7846	98.4432	3.453	84.3715	59.975
I20	2.7795	100.346	3.4193	83.6492	60.2984
I21	2.8208	97.7721	3.601	82.1168	59.9253
I22	2.7817	100.389	3.4298	83.5897	59.8758
I23	2.8094	98.0195	3.5569	82.6943	59.5682
I24	2.7801	97.6673	3.3295	86.5805	59.583
J1	2.803	98.1876	3.5497	82.9024	59.9375
J2	2.7987	98.4076	3.5469	82.9854	59.8163
J3	2.8217	97.4347	3.5865	82.1293	60.6859
J4	2.7925	99.584	3.5399	82.3746	60.59
J5	2.8207	97.5911	3.5904	82.1082	60.6677
J6	2.7957	98.7268	3.547	82.9396	59.8426
J7	2.8032	98.1617	3.542	83.0254	59.8766
J8	2.798	98.3717	3.5232	83.3751	59.5769
J9	2.85	95.0016	3.664	81.9256	59.517
J10	2.7737	110	3.4767	80.5473	53.0148
J11	2.841	97.6269	3.6088	79.599	65.3231
J12	2.7755	110	3.4805	80.4581	53.1506
J13	2.8204	97.4928	3.5884	82.1167	60.6658
J14	2.7923	98.5803	3.4903	83.9225	59.2161
J15	2.848	98.3418	4.2799	58.3938	78.7999
J16	2.7744	110	3.4701	80.6519	52.8776
J17	2.8495	98.8307	3.6523	80.8456	58.3306
J18	2.7895	110	3.5231	81.0954	49.2432
J19	2.82	97.6299	3.5929	82.079	60.6652
J20	2.7944	98.5386	3.4958	83.8316	59.2917
J21	2.85	95	7.2098	62.4618	30.1864
J22	2.7762	110	3.4734	80.5733	52.998
J23	2.8312	97.0029	4.6116	54.3234	78.5457
J24	2.79	109.98	3.535	80.0321	53.3259
K1	2.7819	102.215	3.5071	82.4751	57.2702
K2	2.782	102.471	3.5166	82.2831	57.0764
K3	2.7857	99.1321	3.5026	83.5093	59.5118
K4	2.7893	101.713	3.572	81.6098	58.3256
K5	2.7855	99.0411	3.503	83.5909	59.3876
K6	2.7827	102.077	3.5143	82.3865	57.4946
K7	2.7808	101.373	3.4447	83.5183	57.747
K8	2.779	101.3	3.439	83.6185	57.8205
K9	2.7885	98.6994	3.4565	84.6359	58.6418
K10	2.7575	105.564	3.1636	86.0193	54.8798
K11	2.789	98.6764	3.4608	84.5557	58.7014
K12	2.7781	97.4092	3.4699	84.3899	60.5933
K13	2.7894	98.9007	3.4685	84.0966	59.2166
K14	2.7714	101.907	3.3491	84.1717	58.9763
K15	2.7919	98.6683	3.4719	84.3746	58.8431
K16	2.7593	99.2441	3.231	85.4453	66.5468
K17	2.7806	99.5945	3.5177	83.1472	59.0792
K18	2.7734	104.474	3.3937	83.8349	53.5628
K19	2.7897	98.82	3.4671	84.1798	59.1297
K20	2.7757	102.605	3.3778	84.4243	55.3709
K21	2.7915	98.6587	3.466	84.4776	58.7783
K22	2.7592	96.3071	3.1951	87.3775	68.5313
K23	2.7929	98.5744	3.4797	84.2289	58.9514
K24	2.7643	106.474	3.3708	82.3851	56.2045
