# Supplementary material for: Filming ultrafast roaming-mediated isomerization of bismuth triiodide in solution
Source: Nat Commun. 2021 Aug 5;12:4732. doi: 10.1038/s41467-021-25070-z (PMC8342516; doi:10.1038/s41467-021-25070-z)
Supplement: Supplementary file 6 — Source Data [file 41467_2021_25070_MOESM6_ESM.zip]

Archive with 2 entries (2 files):
- Source_Data_Fig2a.zip
- Source_Data_Fig2d.zip
